# Supplementary material for: Use of Exopolysaccharide-Synthesizing Lactic Acid Bacteria and Fat Replacers for Manufacturing Reduced-Fat Burrata Cheese: Microbiological Aspects and Sensory Evaluation
Source: Microorganisms. 2020 Oct 21;8(10):1618. doi: 10.3390/microorganisms8101618 (PMC7588969; doi:10.3390/microorganisms8101618)
Supplement: Supplementary file 1 [file microorganisms-08-01618-s001.zip]

Archive with 2 entries (2 files):
- Costantino et al._supplementary tables_rev1.docx
- Costantino et al._supplementary figures.pptx
